# Supplementary material for: Molecular landscape and therapeutic alterations in Asian soft‐tissue sarcoma patients
Source: Cancer Med. 2022 May 18;11(21):4070–8. doi: 10.1002/cam4.4725 (PMC9636498; doi:10.1002/cam4.4725)
Supplement: Supplementary file 2 — Table S1 [file CAM4-11-4070-s001.xlsx]

## Sheet: Table S2
		Sample Size	OncoKB Therapeutic %	Targetable %
	Leiomyosarcoma	38	26.3158	47.3684
	Liposarcoma	27	55.5556	55.5556
	Fisher’s Exact Test P-value		0.02165	0.617
