# Supplementary material for: Molecular landscape and therapeutic alterations in Asian soft‐tissue sarcoma patients
Source: Cancer Med. 2022 May 18;11(21):4070–8. doi: 10.1002/cam4.4725 (PMC9636498; doi:10.1002/cam4.4725)
Supplement: Supplementary file 4 — Table S3 [file CAM4-11-4070-s002.xlsx]

## Sheet: Table S3
PID	HRD (>=30)	MSI	TMB (>=10)	Therapeutic	Age	Gender	Subtype
1	Negative	MSS	Low	Therapeutic	62	M	NA		Total	351
2	Negative	MSS	High	Therapeutic	63	M	NA		HRD positive	48	0.1368
3	Negative	MSS	Low	Therapeutic	55	F	NA		HRD negative	303
4	Negative	MSS	Low	Not therapeutic	44	M	Synovial sarcoma		MSI	10	0.0285
5	Negative	MSS	Low	Therapeutic	62	M	NA		MSS	355
6	Negative	MSS	Low	Therapeutic	NA	M	NA		TMB high	33	0.094
7	Negative	MSS	Low	Therapeutic	40	F	Peritoneal cancer		TMB low	288
8	Positive	MSS	Low	Therapeutic	NA	NA	NA		Therapeutic	152	0.433
9	Negative	MSS	Low	Therapeutic	27	M	NA		Therapeutic SNV + Indel	36
10	Negative	MSS	Low	Not therapeutic	49	F	Leiomyosarcoma		Therapeutic CNV	118
11	Negative	MSS	Low	Not therapeutic	38	F	NA		Therapeutic Fusion	15
12	Negative	MSS	Low	Not therapeutic	54	F	Gastrointestinal Stromal Tumors
13	Negative	MSS	Low	Therapeutic	59	M	Liposarcoma
14	Negative	MSS	Low	Therapeutic	77	M	NA
15	Negative	MSS	Low	Not therapeutic	49	NA	Myoepithelial carcinoma
16	Negative	MSS	Low	Not therapeutic	45	F	Liposarcoma
17	Negative	MSS	Low	Not therapeutic	57	F	NA
18	Positive	MSS	Low	Therapeutic	NA	M	Limb
19	Negative	MSS	Low	Therapeutic	NA	M	Pulmonary sarcomatoid carcinoma
20	Negative	MSS	High	Therapeutic	54	M	Gastrointestinal Stromal Tumors
21	Negative	MSS	Low	Not therapeutic	27	F	NA
22	Positive	MSS	Low	Therapeutic	59	M	NA
23	Negative	MSS	Low	Not therapeutic	NA	M	NA
24	Negative	MSS	Low	Therapeutic	53	M	NA
25	Negative	MSS	Low	Therapeutic	79	M	Leiomyosarcoma
26	Negative	MSS	Low	Therapeutic	35	F	NA
27	Negative	MSS	Low	Not therapeutic	84	M	Pulmonary sarcomatoid carcinoma
28	Negative	MSS	Low	Therapeutic	53	F	NA
29	Negative	MSS	Low	Not therapeutic	52	M	NA
30	Negative	MSS	High	Not therapeutic	17	F	Ewing's sarcoma
31	Negative	MSS	Low	Therapeutic	58	M	NA
32	Negative	MSS	Low	Therapeutic	54	M	NA
33	Positive	MSS	Low	Therapeutic	64	M	Desmoid tumor
34	Negative	MSS	Low	Therapeutic	36	F	Fibrosarcoma
35	Negative	MSS	Low	Not therapeutic	61	M	Leiomyosarcoma
36	Positive	MSS	Low	Therapeutic	NA	M	NA
37	Negative	MSS	High	Therapeutic	NA	M	NA
38	Positive	MSS	Low	Therapeutic	71	M	NA
39	Negative	MSS	Low	Not therapeutic	63	M	Malignant fibrous histiocytic carcinoma
40	Negative	MSS	Low	Therapeutic	61	M	Malignant fibrous histiocytic carcinoma
41	Negative	MSS	Low	Therapeutic	69	M	NA
42	Negative	MSS	Low	Not therapeutic	31	M	Epithelioid sarcoma
43	Negative	MSS	Low	Not therapeutic	52	F	NA
44	Positive	MSS	Low	Therapeutic	62	M	Liposarcoma
45	Positive	MSS	Low	Therapeutic	76	F	Liposarcoma
46	Negative	MSS	Low	Therapeutic	54	M	Stromal Tumors
47	Negative	MSS	Low	Therapeutic	36	F	NA
48	Negative	MSS	Low	Therapeutic	36	F	NA
49	Negative	MSS	Low	Therapeutic	56	F	Abdominal cavity
50	Negative	MSS	Low	Therapeutic	26	M	Liposarcoma
51	Negative	MSS	Low	Not therapeutic	35	M	NA
52	Negative	MSS	Low	Not therapeutic	40	M	NA
53	Negative	MSS	Low	Therapeutic	41	F	Fibrosarcoma
54	Negative	MSS	Low	Therapeutic	59	F	Leiomyosarcoma
55	Negative	MSS	Low	Not therapeutic	79	M	NA
56	Negative	MSS	Low	Therapeutic	61	F	NA
57	Negative	MSI	High	Not therapeutic	NA	F	Pulmonary sarcomatoid carcinoma
58	Negative	MSS	Low	Not therapeutic	43	M	Gastrointestinal Stromal Tumors
59	Positive	MSS	Low	Therapeutic	39	M	Myofibroblastic tumor
60	Negative	MSS	Low	Therapeutic	68	F	NA
61	Negative	MSS	Low	Not therapeutic	48	M	Fibrosarcoma
62	Negative	MSS	Low	Therapeutic	58	M	NA
63	Positive	MSS	Low	Not therapeutic	62	F	Fibrosarcoma
64	Negative	MSS	Low	Therapeutic	66	F	Limb
65	Positive	MSS	Low	Therapeutic	47	M	Pulmonary sarcomatoid carcinoma
66	Negative	MSS	Low	Not therapeutic	NA	F	Peritoneal cancer
67	Negative	MSS	Low	Therapeutic	59	F	Liposarcoma
68	Negative	MSS	Low	Therapeutic	52	NA	Pulmonary sarcomatoid carcinoma
69	Positive	MSS	Low	Therapeutic	68	F	Liposarcoma
70	Negative	MSS	Low	Not therapeutic	62	M	Peritoneal cancer
71	Negative	MSS	Low	Therapeutic	49	M	NA
72	Negative	MSS	Low	Therapeutic	57	M	NA
73	Negative	MSS	Low	Therapeutic	30	F	NA
74	Negative	MSS	Low	Therapeutic	72	M	Rhabdomyosarcoma
75	Negative	MSS	Low	Not therapeutic	82	M	NA
76	Positive	MSS	Low	Not therapeutic	NA	M	Leiomyosarcoma
77	Negative	MSS	High	Not therapeutic	68	F	Leiomyosarcoma
78	Negative	MSS	Low	Not therapeutic	38	F	NA
79	Negative	MSS	Low	Therapeutic	61	F	Myoepithelial carcinoma
80	Positive	MSS	Low	Therapeutic	63	F	Malignant fibrous histiocytic carcinoma
81	Negative	MSS	Low	Therapeutic	46	F	NA
82	Negative	MSS	Low	Not therapeutic	39	F	Liposarcoma
83	Positive	MSS	Low	Not therapeutic	58	M	NA
84	Negative	MSS	Low	Therapeutic	NA	M	Synovial sarcoma
85	Negative	MSS	Low	Therapeutic	NA	M	Synovial sarcoma
86	Positive	MSS	Low	Therapeutic	60	F	NA
87	Negative	MSS	Low	Not therapeutic	25	M	Clear cell sarcoma
88	Negative	MSS	Low	Therapeutic	63	F	Stromal Tumors
89	Positive	MSS	Low	Therapeutic	60	M	NA
90	Negative	MSS	Low	Not therapeutic	35	F	Liposarcoma
91	Negative	MSS	Low	Not therapeutic	67	M	NA
92	Negative	MSS	Low	Not therapeutic	33	F	NA
93	Negative	MSS	Low	Therapeutic	45	F	Leiomyosarcoma
94	Negative	MSS	High	Not therapeutic	64	M	NA
95	Positive	MSS	Low	Not therapeutic	56	M	NA
96	Negative	MSS	High	Therapeutic	33	M	Rhabdomyosarcoma
97	Negative	MSS	Low	Not therapeutic	66	M	NA
98	Negative	MSS	Low	Not therapeutic	39	F	NA
99	Negative	MSS	Low	Therapeutic	NA	M	Hemangioendothelioma
100	Negative	MSS	High	Therapeutic	51	M	NA
101	Negative	MSS	Low	Not therapeutic	62	M	NA
102	Negative	MSS	Low	Therapeutic	48	F	NA
103	Positive	MSS	Low	Therapeutic	59	M	Liposarcoma
104	Negative	MSS	Low	Therapeutic	NA	M	NA
105	Negative	MSS	Low	Therapeutic	NA	M	NA
106	Negative	MSS	Low	Therapeutic	49	F	NA
107	Negative	MSS	Low	Not therapeutic	35	F	NA
108	Negative	MSS	Low	Not therapeutic	25	M	NA
109	Positive	MSS	Low	Not therapeutic	43	F	Leiomyosarcoma
110	Positive	MSS	Low	Not therapeutic	NA	M	NA
111	Negative	MSS	Low	Not therapeutic	43	M	Myofibroblastoma
112	Positive	MSS	Low	Therapeutic	62	F	NA
113	Negative	MSS	High	Not therapeutic	57	M	Pulmonary sarcomatoid carcinoma
114	Negative	MSS	Low	Therapeutic	33	F	Leiomyosarcoma
115	Negative	MSS	Low	Therapeutic	43	F	Rhabdomyosarcoma
116	Negative	MSS	Low	Therapeutic	68	M	NA
117	Negative	MSS	Low	Therapeutic	26	M	Epithelioid sarcoma
118	Negative	MSS	Low	Therapeutic	49	F	NA
119	Negative	MSS	Low	Therapeutic	NA	F	Leiomyosarcoma
120	Negative	MSS	Low	Therapeutic	43	F	NA
121	Negative	MSS	Low	Therapeutic	24	M	Ewing's sarcoma
122	Positive	MSS	Low	Not therapeutic	45	F	Fibrosarcoma
123	Negative	MSS	Low	Therapeutic	47	M	NA
124	Negative	MSS	Low	Therapeutic	53	M	Liposarcoma
125	Negative	MSS	Low	Not therapeutic	66	NA	Neurofibromas
126	Negative	MSS	Low	Not therapeutic	68	M	NA
127	Negative	MSS	Low	Not therapeutic	40	M	NA
128	Negative	MSS	Low	Not therapeutic	43	F	NA
129	Negative	MSS	Low	Therapeutic	27	F	Rhabdomyosarcoma
130	Negative	MSS	Low	Therapeutic	60	F	Liposarcoma
131	Negative	MSS	Low	Not therapeutic	55	F	NA
132	Negative	MSS	Low	Therapeutic	NA	F	Leiomyosarcoma
133	Negative	MSS	Low	Not therapeutic	2	M	NA
134	Negative	MSS	Low	Therapeutic	64	NA	Liposarcoma
135	Negative	MSS	Low	Not therapeutic	NA	M	NA
136	Negative	MSS	High	Not therapeutic	64	M	Leiomyosarcoma
137	Negative	MSS	Low	Therapeutic	48	M	Stromal Tumors
138	Negative	MSS	Low	Not therapeutic	12	M	Synovial sarcoma
139	Negative	MSS	Low	Not therapeutic	51	M	Leiomyosarcoma
140	Negative	MSS	Low	Not therapeutic	54	F	Leiomyosarcoma
141	Positive	MSS	Low	Therapeutic	48	M	NA
142	Positive	MSS	Low	Not therapeutic	79	M	NA
143	Negative	MSS	Low	Therapeutic	54	F	Leiomyosarcoma
144	Negative	MSS	Low	Therapeutic	57	M	NA
145	Negative	MSS	Low	Not therapeutic	71	F	Peritoneal cancer
146	Negative	MSS	Low	Not therapeutic	NA	M	NA
147	Negative	MSS	Low	Not therapeutic	19	NA	NA
148	Negative	MSS	High	Not therapeutic	62	F	Malignant fibrous histiocytic carcinoma
149	Negative	MSS	Low	Therapeutic	60	F	NA
150	Negative	MSS	Low	Therapeutic	49	F	NA
151	Negative	MSS	Low	Therapeutic	54	F	Pulmonary sarcomatoid carcinoma
152	Negative	MSS	Low	Therapeutic	19	F	Myofibroblastic tumor
153	Negative	MSS	Low	Therapeutic	44	M	Liposarcoma
154	Negative	MSS	Low	Therapeutic	43	F	Neurofibromas，Fibrosarcoma
155	Negative	MSS	Low	Not therapeutic	27	F	NA
156	Negative	MSS	Low	Not therapeutic	35	F	Limb
157	Negative	MSS	Low	Therapeutic	60	NA	Stromal Tumors
158	Negative	MSS	Low	Therapeutic	44	M	Epithelioid sarcoma
159	Negative	MSS	Low	Therapeutic	NA	M	Malignant fibrous histiocytic carcinoma
160	Negative	MSS	Low	Therapeutic	64	F	Liposarcoma
161	Negative	MSS	Low	Not therapeutic	58	M	Liposarcoma
162	Negative	MSS	Low	Therapeutic	42	M	Fibrosarcoma
163	Negative	MSS	Low	Therapeutic	15	M	NA
164	Negative	MSS	Low	Not therapeutic	40	M	NA
165	Negative	MSS	Low	Not therapeutic	65	F	Leiomyosarcoma
166	Negative	MSS	Low	Not therapeutic	41	M	Fibrosarcoma
167	Negative	MSS	Low	Therapeutic	72	M	NA
168	Positive	MSS	Low	Not therapeutic	62	F	Leiomyosarcoma
169	Negative	MSI	Low	Not therapeutic	39	M	Hemangioendothelioma
170	Negative	MSS	Low	Not therapeutic	NA	M	NA
171	Negative	MSS	Low	Not therapeutic	NA	F	NA
172	Negative	MSS	Low	Not therapeutic	NA	F	Synovial sarcoma
173	Negative	MSS	Low	Therapeutic	40	M	NA
174	Negative	MSS	Low	Therapeutic	57	F	NA
175	Positive	MSS	Low	Therapeutic	50	M	NA
176	Negative	MSS	Low	Therapeutic	NA	M	Rhabdomyosarcoma
177	Negative	MSS	Low	Not therapeutic	62	F	Leiomyosarcoma
178	Negative	MSS	Low	Therapeutic	58	M	NA
179	Positive	MSS	Low	Not therapeutic	57	F	Leiomyosarcoma
180	Negative	MSI	High	Not therapeutic	NA	M	Rhabdomyosarcoma
181	Negative	MSS	Low	Not therapeutic	16	F	Rhabdomyosarcoma
182	Negative	MSS	Low	Therapeutic	NA	M	NA
183	Negative	MSS	Low	Therapeutic	56	F	Liposarcoma
184	Positive	MSS	High	Not therapeutic	NA	M	NA
185	Negative	MSS	Low	Therapeutic	74	M	NA
186	Negative	MSS	High	Therapeutic	58	M	Pulmonary sarcomatoid carcinoma
187	Positive	MSS	Low	Therapeutic	18	M	Rhabdomyosarcoma
188	Negative	MSS	Low	Therapeutic	66	M	Liposarcoma
189	Positive	MSS	Low	Not therapeutic	NA	F	Fibrosarcoma
190	Negative	MSS	Low	Therapeutic	NA	M	Fibrosarcoma
191	Negative	MSS	Low	Therapeutic	69	NA	Liposarcoma
192	Negative	MSS	Low	Not therapeutic	57	F	Leiomyosarcoma
193	Negative	MSS	Low	Not therapeutic	33	F	Leiomyosarcoma
194	Negative	MSS	Low	Therapeutic	55	M	NA
195	Negative	MSS	Low	Therapeutic	NA	F	Peritoneal cancer
196	Negative	MSS	Low	Not therapeutic	45	F	Leiomyosarcoma
197	Negative	MSI	Low	Therapeutic	NA	M	NA
198	Negative	MSS	Low	Not therapeutic	56	F	Leiomyosarcoma
199	Negative	MSS	Low	Not therapeutic	22	F	Clear cell sarcoma
200	Negative	MSS	Low	Therapeutic	52	F	NA
201	Negative	MSS	Low	Not therapeutic	54	NA	Leiomyosarcoma
202	Negative	MSS	Low	Not therapeutic	40	M	Rhabdomyosarcoma
203	Positive	MSS	High	Therapeutic	72	M	NA
204	Negative	MSS	Low	Not therapeutic	NA	F	Leiomyosarcoma
205	Negative	MSS	Low	Not therapeutic	78	M	Leiomyosarcoma
206	Negative	MSS	Low	Not therapeutic	21	NA	NA
207	Positive	MSS	High	Not therapeutic	67	F	NA
208	Negative	MSS	Low	Not therapeutic	46	M	Pulmonary sarcomatoid carcinoma
209	Negative	MSS	Low	Not therapeutic	37	F	Leiomyosarcoma
210	Negative	MSS	Low	Therapeutic	47	F	Leiomyosarcoma
211	Negative	MSS	High	Therapeutic	61	M	NA
212	Negative	MSI	Low	Therapeutic	76	F	Pulmonary sarcomatoid carcinoma
213	Positive	MSS	Low	Therapeutic	41	F	Epithelioid sarcoma，
214	Positive	MSS	Low	Not therapeutic	NA	F	Epithelioid sarcoma
215	Negative	MSS	Low	Not therapeutic	52	F	Leiomyosarcoma
216	Positive	MSS	High	Therapeutic	68	M	Pulmonary sarcomatoid carcinoma
217	Negative	MSS	High	Therapeutic	74	M	Synovial sarcoma
218	Negative	MSS	Low	Therapeutic	64	M	NA
219	Negative	MSS	Low	Not therapeutic	NA	M	Liposarcoma
220	Negative	MSS	Low	Therapeutic	NA	F	NA
221	Positive	MSS	Low	Therapeutic	34	M	NA
222	Negative	MSS	High	Not therapeutic	NA	F	NA
223	Negative	MSS	Low	Therapeutic	56	F	NA
224	Negative	MSS	High	Therapeutic	70	F	NA
225	Negative	MSS	Low	Therapeutic	NA	F	Pulmonary sarcomatoid carcinoma
226	Negative	MSS	Low	Therapeutic	NA	M	Mesothelioma
227	Positive	MSS	Low	Therapeutic	NA	F	NA
228	Positive	MSI	Low	Not therapeutic	NA	M	Synovial sarcoma
229	Positive	MSS	Low	Not therapeutic	67	M	Pulmonary sarcomatoid carcinoma
230	Positive	MSI	Low	Not therapeutic	NA	M	NA
231	Negative	MSS	Low	Not therapeutic	NA	M	Ewing's sarcoma
232	Negative	MSS	Low	Not therapeutic	62	M	Synovial sarcoma
233	Negative	MSS	High	Therapeutic	56	M	Pleural tumor
234	Negative	MSS	Low	Not therapeutic	27	F	Leiomyosarcoma
235	Negative	MSS	Low	Not therapeutic	25	M	Fibrosarcoma
236	Negative	MSS	Low	Not therapeutic	NA	F	NA
237	Negative	MSS	High	Therapeutic	57	M	NA
238	Negative	MSS	Low	Not therapeutic	47	F	Malignant fibrous histiocytic carcinoma
239	Positive	MSS	Low	Not therapeutic	76	M	Fibrosarcoma
240	Negative	MSS	Low	Therapeutic	63	F	NA
241	Negative	MSS	Low	Not therapeutic	51	F	NA
242	Negative	MSS	Low	Not therapeutic	57	M	Malignant fibrous histiocytic carcinoma
243	Negative	MSS	Low	Therapeutic	45	F	Synovial sarcoma
244	Negative	MSS	Low	Therapeutic	61	M	Gastrointestinal Stromal Tumors
245	Negative	MSS	High	Not therapeutic	29	M	NA
246	Positive	MSI	Low	Not therapeutic	NA	M	NA
247	Negative	MSS	Low	Not therapeutic	17	M	Fibrosarcoma
248	Negative	MSS	Low	Not therapeutic	33	F	Pulmonary sarcomatoid carcinoma
249	Negative	MSS	Low	Not therapeutic	66	M	Pulmonary sarcomatoid carcinoma
250	Negative	MSS	Low	Not therapeutic	NA	M	Myofibroblastoma
251	Negative	MSS	Low	Not therapeutic	75	M	Liposarcoma
252	Negative	MSS	Low	Not therapeutic	52	M	NA
253	Negative	MSS	Low	Not therapeutic	56	M	Liposarcoma
254	Negative	MSS	Low	Not therapeutic	23	M	Epithelioid sarcoma
255	Positive	MSS	Low	Not therapeutic	77	F	Retroperitonea Liposarcoma
256	Negative	MSS	Low	Not therapeutic	7	F	Epithelioid sarcoma
257	Positive	MSS	Low	Not therapeutic	31	F	Leiomyosarcoma
258	Negative	MSS	Low	Not therapeutic	61	F	NA
259	Negative	MSS	High	Not therapeutic	NA	F	Fibrosarcoma
260	Negative	MSS	Low	Not therapeutic	52	M	Mesothelioma
261	Negative	MSS	Low	Not therapeutic	19	M	Neurofibromas
262	Negative	MSS	Low	Not therapeutic	43	M	Peritoneal cancer
263	Negative	MSS	Low	Not therapeutic	72	M	NA
264	Negative	MSS	Low	Not therapeutic	28	F	NA
265	Negative	MSI	Low	Therapeutic	44	M	Myofibroblastic tumor
266	Negative	MSS	Low	Not therapeutic	37	M	Liposarcoma
267	Negative	MSS	Low	Not therapeutic	38	F	NA
268	Negative	MSS	High	Not therapeutic	62	M	NA
269	Negative	MSS	Low	Not therapeutic	45	M	Epithelioid sarcoma
270	Negative	MSS	Low	Not therapeutic	65	M	Peritoneal Stromal Tumor
271	Negative	MSS	Low	Not therapeutic	23	F	Neurofibromas
272	Negative	MSS	Low	Therapeutic	NA	F	Myofibroblastic tumor
273	Negative	MSS	Low	Not therapeutic	NA	F	Clear cell sarcoma
274	Negative	MSS	Low	Therapeutic	33	F	Rhabdomyosarcoma
275	Negative	MSS	Low	Not therapeutic	13	M	Rhabdomyosarcoma
276	Negative	MSS	Low	Not therapeutic	51	M	Peritoneal Stromal Tumor
277	Negative	MSS	Low	Not therapeutic	57	M	NA
278	Negative	MSS	Low	Not therapeutic	NA	M	Rhabdomyosarcoma
279	Negative	MSS	High	Therapeutic	79	M	Hemangioendothelioma
280	Negative	MSS	Low	Not therapeutic	NA	M	Myofibroblastic tumor
281	Negative	MSS	Low	Not therapeutic	19	M	Epithelioid sarcoma
282	Negative	MSS	Low	Not therapeutic	50	F	Epithelioid sarcoma
283	Negative	MSS	Low	Not therapeutic	NA	F	Clear cell sarcoma
284	Negative	MSS	Low	Not therapeutic	NA	F	Epithelioid sarcoma
285	Positive	MSS	High	Therapeutic	45	M	Pulmonary sarcomatoid carcinoma
286	Negative	MSS	Low	Not therapeutic	60	M	NA
287	Negative	MSS	Low	Therapeutic	47	F	Leiomyosarcoma
288	Negative	MSS	Low	Not therapeutic	NA	M	NA
289	Negative	MSS	Low	Not therapeutic	21	F	Synovial sarcoma
290	Negative	MSS	Low	Not therapeutic	37	F	Liposarcoma
291	Negative	MSS	Low	Not therapeutic	51	M	NA
292	Negative	MSS	Low	Not therapeutic	NA	M	Synovial sarcoma
293	Negative	MSS	Low	Not therapeutic	NA	M	NA
294	Negative	MSS	Low	Not therapeutic	67	NA	Myofibroblastic tumor
295	Negative	MSS	High	Not therapeutic	56	M	NA
296	Negative	MSS	Low	Not therapeutic	15	F	NA
297	Negative	MSS	Low	Not therapeutic	62	F	Epithelioid sarcoma
298	Negative	MSS	Low	Not therapeutic	57	F	Leiomyosarcoma
299	Negative	MSS	Low	Not therapeutic	55	F	NA
300	Negative	MSS	Low	Not therapeutic	15	M	Rhabdomyosarcoma
301	Negative	MSS	Low	Therapeutic	NA	M	Myofibroblastoma
302	Negative	MSS	Low	Not therapeutic	61	F	Leiomyosarcoma
303	Negative	MSS	Low	Not therapeutic	63	M	Epithelioid sarcoma
304	Negative	MSS	Low	Therapeutic	NA	M	NA
305	Negative	MSI	Low	Therapeutic	71	M	NA
306	Negative	MSS	High	Not therapeutic	69	F	NA
307	Negative	MSS	Low	Not therapeutic	38	M	Desmoplastic small roundcell tumor
308	Negative	MSS	Low	Not therapeutic	99	F	NA
309	Negative	MSS	Low	Not therapeutic	86	F	Synovial sarcoma
310	Negative	MSS	Low	Not therapeutic	24	M	Rhabdomyosarcoma
311	Negative	MSS	Low	Therapeutic	48	M	NA
312	Negative	MSS	Low	Not therapeutic	21	F	NA
313	Negative	MSS	Low	Not therapeutic	68	F	NA
314	Positive	MSS	Low	Therapeutic	50	M	Pulmonary sarcomatoid carcinoma
315	Negative	MSS	Low	Not therapeutic	32	M	Fibrosarcoma
316	Negative	MSS	Low	Not therapeutic	50	F	Myofibroblastic tumor
317	Negative	MSS	Low	Not therapeutic	27	F	NA
318	Negative	MSS	Low	Not therapeutic	13	M	Myofibroblastoma
319	Negative	MSS	Low	Not therapeutic	49	M	NA
320	Negative	MSS	Low	Not therapeutic	46	F	Leiomyosarcoma
321	Negative	MSS	Low	Not therapeutic	50	F	Liposarcoma
322	Negative	MSS	Low	Therapeutic	NA	F	Leiomyosarcoma
323	Negative	MSS	Low	Not therapeutic	35	M	NA
324	Negative	MSS	Low	Not therapeutic	NA	F	Gastrointestinal Stromal Tumors
325	Negative	MSS	Low	Therapeutic	19	M	Myofibroblastoma
326	Negative	MSS	Low	Not therapeutic	53	F	Fibrosarcoma
327	Negative	MSS	Low	Not therapeutic	25	M	NA
328	Negative	MSS	Low	Not therapeutic	68	M	Myofibroblastoma
329	Negative	MSS	Low	Not therapeutic	17	M	Ewing's sarcoma
330	Negative	MSS	Low	Not therapeutic	62	M	Peritoneal cancer
331	Negative	MSS	Low	Not therapeutic	NA	F	Liposarcoma
332	Negative	MSS	Low	Not therapeutic	36	F	NA
333	Positive	MSS	Low	Not therapeutic	42	F	Leiomyosarcoma
334	Negative	MSS	Low	Not therapeutic	NA	M	NA
335	Negative	MSS	Low	Not therapeutic	37	F	Liposarcoma
336	Negative	MSS	Low	Not therapeutic	NA	F	NA
337	Negative	MSS	Low	Therapeutic	40	M	Peritoneal cancer
338	Negative	MSS	High	Not therapeutic	56	M	Pulmonary sarcomatoid carcinoma
339	Negative	MSS	Low	Not therapeutic	NA	M	NA
340	Negative	MSS	Low	Not therapeutic	NA	F	Pulmonary sarcomatoid carcinoma
341	Negative	MSS	Low	Therapeutic	54	M	Peritoneal cancer
342	Negative	MSS	High	Not therapeutic	NA	F	Fibrosarcoma
343	Negative	MSS	Low	Not therapeutic	45	F	NA
344	Negative	MSS	Low	Not therapeutic	NA	M	NA
345	Negative	MSS	Low	Not therapeutic	56	F	NA
346	Negative	MSS	Low	Therapeutic	41	F	NA
347	Negative	MSS	Low	Therapeutic	40	M	NA
348	Negative	MSS	Low	Not therapeutic	NA	M	Myxofibrosarcoma
349	Negative	MSS	Low	Not therapeutic	67	F	NA
350	Negative	MSS	Low	Not therapeutic	47	F	Leiomyosarcoma
351	Negative	MSS	Low	Not therapeutic	36	F	Myofibroblastoma

## Sheet: Sheet1
Pid	Sample	Gender	Age	Subtype
1	F180411111750-YH155-Ge-CLN	M	62	NA
2	F190117178907-Ge-CLN	M	63	NA
3	F190324196056-Ge-CLN	F	55	NA
4	F180814139887-Ge-CLN	M	44	Synovial sarcoma
5	F181018153470-Ge-CLN	M	62	NA
6	F17072668303-Ge-CLN	M	NA	NA
7	F181216170299-Ge-CLN	F	40	Peritoneal cancer
8	T190112177923-CLN-KY499	NA	NA	NA
9	F17041354726-Ge-CLN	M	27	NA
10	F17081070388-Ge-CLN	F	49	Leiomyosarcoma
11	F17110783354-CLN	F	38	NA
12	F16092829827-CLN	F	54	Gastrointestinal Stromal Tumors
13	F180610125603-CLN-KY562	M	59	Liposarcoma
14	F16111335148-Ge-CLN	M	77	NA
15	FA196T0362-A3A7AA2XKF1-A001L000	NA	49	Myoepithelial carcinoma
16	FC195H0232-A3A7AA1XBF1-A001L000	F	45	Liposarcoma
17	F181024155229-Ge-CLN	F	57	NA
18	F17090273660-Ge-CLN	M	NA	Limb
19	F180424114904-CLN-KY370	M	NA	Pulmonary sarcomatoid carcinoma
20	F180703130257-Ge-CLN	M	54	Gastrointestinal Stromal Tumors
21	F17070164704-Ge-CLN	F	27	NA
22	F16110934599-Ge-CLN	M	59	NA
23	FB19780010-A3A7AA7XKF1-A001L000Y155	M	NA	NA
24	F180811139300-Ge-CLN	M	53	NA
25	F180205100010-Ge-CLN	M	79	Leiomyosarcoma
26	F16082226227-CLN	F	35	NA
27	F180222101793-Ge-CLN	M	84	Pulmonary sarcomatoid carcinoma
28	F190417203259-YH155-CLN	F	53	NA
29	F16051317947-CLN	M	52	NA
30	FB195F0286-A3A7AA3XBF1-A001L000	F	17	Ewing's sarcoma
31	F16052018407-CLN	M	58	NA
32	F17040153247-Ge-CLN	M	54	NA
33	T16111635828-Ge-CLN	M	64	Desmoid tumor
34	F180411111989-Ge-CLN	F	36	Fibrosarcoma
35	F17082772999-Ge-CLN	M	61	Leiomyosarcoma
36	F180727135971-YH157-Ge-CLN	M	NA	NA
37	F16120838832-CLN	M	NA	NA
38	T18011195562-Ge-CLN	M	71	NA
39	F181012152081-Ge-CLN	M	63	Malignant fibrous histiocytic carcinoma
40	F17072768480-Ge-CLN	M	61	Malignant fibrous histiocytic carcinoma
41	F190125180988-Ge-CLN	M	69	NA
42	F17071266099-Ge-CLN	M	31	Epithelioid sarcoma
43	F17021246541-CLN	F	52	NA
44	F181102157933-Ge-CLN	M	62	Liposarcoma
45	F17022648643-Sa-CLN	F	76	Liposarcoma
46	F17112687020-CR-CLN	M	54	Stromal Tumors
47	TF190404199196-YH093-Ge-F-CLN	F	36	NA
48	F16092930074-Sa-CLN	F	36	NA
49	F16100130351-Ge-CLN	F	56	Abdominal cavity
50	F180719134054-Ge-CLN	M	26	Liposarcoma
51	TA19660181-D2A7AA3XKF1-A001L000	M	35	NA
52	F17021647074-Ge-CLN	M	40	NA
53	F180609125205-Ge-CLN	F	41	Fibrosarcoma
54	FB196T0123-A3A7AA2XKF1-A001L000K736	F	59	Leiomyosarcoma
55	F16050917653-CLN	M	79	NA
56	F17081871570-Ge-CLN	F	61	NA
57	FC19790235-A3A7AA7XKF1-A001L000Y157	F	NA	Pulmonary sarcomatoid carcinoma
58	T180420114167-YH093-CLN-KY499-F	M	43	Gastrointestinal Stromal Tumors
59	F17061062128-Ge-CLN	M	39	Myofibroblastic tumor
60	F17010743462-Ge-CLN	F	68	NA
61	FD196R0195-A3A7AA5XKF1-A001L000Y093	M	48	Fibrosarcoma
62	F17030449342-Sa-CLN	M	58	NA
63	F181207167032-Ge-CLN	F	62	Fibrosarcoma
64	F17030549542-Sa-CLN	F	66	Limb
65	F180622128035-Ge-CLN	M	47	Pulmonary sarcomatoid carcinoma
66	F180914147144-Ge-CLN	F	NA	Peritoneal cancer
67	F190113178021-CLN-KY499	F	59	Liposarcoma
68	T190510210553-Ge-CLN	NA	52	Pulmonary sarcomatoid carcinoma
69	F17082272050-Ge-CLN	F	68	Liposarcoma
70	F16070722236-CLN	M	62	Peritoneal cancer
71	F17051458837-Ge-CLN	M	49	NA
72	F180427115824-Ge-CLN	M	57	NA
73	F180918147681-CLN-KY596	F	30	NA
74	F181121162554-CLN	M	72	Rhabdomyosarcoma
75	F17041254429-Ge-CLN	M	82	NA
76	FB195A0337-A3A7AA1XBF1-A001L000	M	NA	Leiomyosarcoma
77	F17110583135-Ge-CLN	F	68	Leiomyosarcoma
78	F180717133303-Ge-CLN	F	38	NA
79	F17040753865-Ge-CLN	F	61	Myoepithelial carcinoma
80	F180424114888-Ge-CLN	F	63	Malignant fibrous histiocytic carcinoma
81	F16052018382-CLN	F	46	NA
82	F180621127527-Ge-CLN	F	39	Liposarcoma
83	F181207167249-Ge-CLN	M	58	NA
84	F17092276809-Ge-CLN	M	NA	Synovial sarcoma
85	FC196B0301-A3A7AA1XKF1-A001L000Y157	M	NA	Synovial sarcoma
86	F181207167338-CLN-KY499	F	60	NA
87	F180415113020-YH157-Ge-CLN	M	25	Clear cell sarcoma
88	T16102933451-CLN-KY130	F	63	Stromal Tumors
89	F17021847536-Sa-CLN	M	60	NA
90	F190406199984-CLN-KY596-K736	F	35	Liposarcoma
91	T17021747205-YH093-F-Sa-CLN	M	67	NA
92	F17100978417-Ge-CLN	F	33	NA
93	F16090827990-CLN	F	45	Leiomyosarcoma
94	F17102080198-Ge-CLN-ZSQ	M	64	NA
95	F190430207718-Ge-CLN	M	56	NA
96	F181222172089-Ge-CLN	M	33	Rhabdomyosarcoma
97	F18011496318-Ge-CLN	M	66	NA
98	F17040553732-Ge-CLN	F	39	NA
99	F17081370801-Ge-CLN	M	NA	Hemangioendothelioma
100	F17032952671-Ge-CLN	M	51	NA
101	FB19700294-A3A7AA8XKF1-A001L000	M	62	NA
102	F16070822317-CLN	F	48	NA
103	F180301102643-Ge-CLN	M	59	Liposarcoma
104	F17121289846-Ge-CLN	M	NA	NA
105	FC19640143-A3A7AA1XKF1-A001L000Y157	M	NA	NA
106	F181118162192-CLN-KY499	F	49	NA
107	F181115160999-Ge-CLN	F	35	NA
108	F17040353674-Ge-CLN	M	25	NA
109	FB195F0218-A3A7AA3XBF1-A001L000	F	43	Leiomyosarcoma
110	F180523121380-YH157-Ge-CLN	M	NA	NA
111	F190112177571-CLN	M	43	Myofibroblastoma
112	F17101479270-Ge-CLN	F	62	NA
113	F16080124308-CLN	M	57	Pulmonary sarcomatoid carcinoma
114	F180822141612-YH155-Ge-CLN	F	33	Leiomyosarcoma
115	F190106175786-CLN-KY499	F	43	Rhabdomyosarcoma
116	F16110534052-Ge-CLN	M	68	NA
117	F17072968882-Ge-CLN	M	26	Epithelioid sarcoma
118	T16122942018-CLN	F	49	NA
119	FB195A0371-A3A7AA1XBF1-A001L000	F	NA	Leiomyosarcoma
120	F17030449399-Ge-CLN	F	43	NA
121	F181124163826-YH155-Ge-CLN	M	24	Ewing's sarcoma
122	FB19650346-A3A7AA2XKF1-A001L000K736	F	45	Fibrosarcoma
123	F16062721413-CLN	M	47	NA
124	FB19730450-A3A7AA6XKF1-A001L000	M	53	Liposarcoma
125	F181108159472-Ge-CLN	NA	66	Neurofibromas
126	F17032452105-Ge-CLN	M	68	NA
127	F181015152845-Ge-CLN	M	40	NA
128	F180724134911-CLN-KY499	F	43	NA
129	TF17121590532-Ge-CLN	F	27	Rhabdomyosarcoma
130	F180414112597-Ge-CLN	F	60	Liposarcoma
131	T16101932075-Ge-CLN	F	55	NA
132	F17102881469-Ge-CLN	F	NA	Leiomyosarcoma
133	T16100230461-Sa-CLN	M	2	NA
134	F181025155624-Ge-CLN	NA	64	Liposarcoma
135	F180603124196-Ge-CLN	M	NA	NA
136	T17072668296-Ge-CLN	M	64	Leiomyosarcoma
137	F17070665383-Ge-CLN	M	48	Stromal Tumors
138	F180512118858-YH155-Ge-CLN	M	12	Synovial sarcoma
139	F16112637104-Ge-CLN	M	51	Leiomyosarcoma
140	F17120388209-CLN	F	54	Leiomyosarcoma
141	F180612125711-Ge-CLN	M	48	NA
142	F16113037798-CLN	M	79	NA
143	F17060761723-CLN-KY265	F	54	Leiomyosarcoma
144	F17121690887-Ge-CLN	M	57	NA
145	F17063064564-Ge-CLN	F	71	Peritoneal cancer
146	FB19670220-A3A7AA1XKF1-A001L000	M	NA	NA
147	F181101157626-Ge-CLN	NA	19	NA
148	F16060819863-CLN	F	62	Malignant fibrous histiocytic carcinoma
149	F16122241171-CLN	F	60	NA
150	F17091776224-Ge-CLN	F	49	NA
151	F17072368179-CLN	F	54	Pulmonary sarcomatoid carcinoma
152	F180503116813-Ge-CLN	F	19	Myofibroblastic tumor
153	F17011844815-CLN	M	44	Liposarcoma
154	F16083127157-CLN	F	43	Neurofibromas，Fibrosarcoma
155	F180824142290-Ge-CLN	F	27	NA
156	F17051458838-Ge-CLN	F	35	Limb
157	F181226172822-YH134-CLN	NA	60	Stromal Tumors
158	F180328108988-YH150-Ge-CLN	M	44	Epithelioid sarcoma
159	F180226102230-YH155-Ge-CLN	M	NA	Malignant fibrous histiocytic carcinoma
160	F17041254377-Ge-CLN	F	64	Liposarcoma
161	F180810139168-YH155-Ge-CLN	M	58	Liposarcoma
162	F17122392038-Ge-CLN	M	42	Fibrosarcoma
163	T180309104762-KY173-1	M	15	NA
164	F180304103650-Ge-CLN	M	40	NA
165	F17112386235-CLN	F	65	Leiomyosarcoma
166	F17082672763-Ge-CLN	M	41	Fibrosarcoma
167	F16121340006-Ge-CLN	M	72	NA
168	FA201B0229-A3A7AA9XKF1-A001L000	F	62	Leiomyosarcoma
169	FB19B00167-A3A7AA6XKF1-A001L000	M	39	Hemangioendothelioma
170	FB19B80069-A3A7AA5XKF1-A001L000Y155	M	NA	NA
171	FB19BB0087-A3A7AA9XKF1-A001L000Y155	F	NA	NA
172	FB19BH0022-A3A7AA8XKF1-A001L000	F	NA	Synovial sarcoma
173	FB19BR0149-A3A7AA1XKF1-A001L000K596	M	40	NA
174	FB19BS0207-A3A7AA3XKF1-A001L000	F	57	NA
175	FB20100054-A3A7AA5XKF1-A001L000	M	50	NA
176	FB20110066-A3A7AA6XKF1-A001L000Y155	M	NA	Rhabdomyosarcoma
177	FB20180183-A3A7AA6XKF1-A001L000K736	F	62	Leiomyosarcoma
178	FB201E0206-A3A7AA2XKF1-A001L000	M	58	NA
179	FB202J0031-A3A7AA7XKF1-A001L000KA03	F	57	Leiomyosarcoma
180	FB202P0042-A3A7AA7XKF1-A001L000	M	NA	Rhabdomyosarcoma
181	FB20370089-A3A7AA8XKF1-A001L000KA03	F	16	Rhabdomyosarcoma
182	FB203G0200-A3A7AA8XKF1-A001L000K515K860	M	NA	NA
183	FB20420025-A3A7AA2XNF1-A002L000K370KA63	F	56	Liposarcoma
184	FB20490145-A3A7AA8XNF1-A001L000	M	NA	NA
185	FB204E0227-A3A7AA2XNF1-A001L000	M	74	NA
186	FB204N0169-A3A7AA5XNF1-A001L000KA03KA71	M	58	Pulmonary sarcomatoid carcinoma
187	FB204R0090-A3A7AA6XNF1-A001L000	M	18	Rhabdomyosarcoma
188	FB205D0127-A3A7AA5XNF1-A001L000KA03	M	66	Liposarcoma
189	FC19B40234-A3A7AA6XKF1-A001L000Y157	F	NA	Fibrosarcoma
190	FC19BA0331-A3A7AA5XKF1-A001L000Y157	M	NA	Fibrosarcoma
191	FC201K0017-A3A7AA6XKF1-A001L000	NA	69	Liposarcoma
192	FC20430421-A3A7AA8XNF1-A001L000KA03	F	57	Leiomyosarcoma
193	FC204Q0338-A3A7AA8XNF1-A001L000	F	33	Leiomyosarcoma
194	FC204R0066-A3A7AA6XNF2-A001L000	M	55	NA
195	TA204K0047-D2A7AA8XNF1-A001L000KA03	F	NA	Peritoneal cancer
196	TB19BL0346-D2A7AA6XKF1-A001L000	F	45	Leiomyosarcoma
197	TB203W0051-D2A7AA5XNF1-A001L000KA46	M	NA	NA
198	FB19080049-A3A7AA5XKF1-A001L000K736	F	56	Leiomyosarcoma
199	FB190F0479-A3A7AA6XKF1-A001L000	F	22	Clear cell sarcoma
200	FB190J0054-A3A7AA5XKF1-A001L000	F	52	NA
201	FB190U0396-A3A7AA7XKF1-A001L000	NA	54	Leiomyosarcoma
202	FB190V0379-A3A7AA6XKF1-A001L000	M	40	Rhabdomyosarcoma
203	FB197H0153-A3A7AA6XKF1-A001L000	M	72	NA
204	FB198D0163-A3A7AA8XKF1-A001L000Y155	F	NA	Leiomyosarcoma
205	FB198E0156-A3A7AA9XKF1-A001L000	M	78	Leiomyosarcoma
206	FB198H0039-A3A7AA8XKF1-A001L000	NA	21	NA
207	FB198P0100-A3A7AA9XKF1-A001L000K736	F	67	NA
208	FB198T0311-A3A7AA9XKF1-A002L000K293	M	46	Pulmonary sarcomatoid carcinoma
209	FB198T0346-A3A7AA9XKF1-A001L000	F	37	Leiomyosarcoma
210	FB19980014-A3A7AA8XKF1-A001L000	F	47	Leiomyosarcoma
211	FB199J0087-A3A7AA2XKF1-A001L000	M	61	NA
212	FB199K0321-A3A7AA6XKF1-A001L000	F	76	Pulmonary sarcomatoid carcinoma
213	FB199S0384-A3A7AA2XKF1-A001L000K736	F	41	Epithelioid sarcoma，
214	FB19A10020-A3A7AA8XKF1-A001L000Y155	F	NA	Epithelioid sarcoma
215	FB19AD0283-A3A7AA8XKF1-A001L000	F	52	Leiomyosarcoma
216	FB19AG0102-A3A7AA1XKF1-A001L000	M	68	Pulmonary sarcomatoid carcinoma
217	FB19AJ0050-A3A7AA9XKF1-A001L000	M	74	Synovial sarcoma
218	FB19AL0223-A3A7AA6XKF1-A001L000	M	64	NA
219	FB19AS0327-A3A7AA3XKF1-A001L000Y155	M	NA	Liposarcoma
220	FC19010397-A3A7AA5XKF1-A001L000Y157	F	NA	NA
221	FC190A0282-A3A7AA1XKF1-A001L000K736	M	34	NA
222	FC197R0176-A3A7AA8XKF1-A001L000K736	F	NA	NA
223	FC198C0095-A3A7AA6XKF1-A001L000	F	56	NA
224	FC198G0157-A3A7AA2XKF1-A001L000	F	70	NA
225	FC198G0354-A3A7AA2XKF1-A001L000Y157	F	NA	Pulmonary sarcomatoid carcinoma
226	FC19A70437-A3A7AA6XKF1-A001L000Y157	M	NA	Mesothelioma
227	FC19A90229-A3A7AA5XKF1-A001L000	F	NA	NA
228	FC19AN0164-A3A7AA7XKF1-A001L000J007	M	NA	Synovial sarcoma
229	FC19AT0113-A3A7AA8XKF1-A001L000	M	67	Pulmonary sarcomatoid carcinoma
230	FD190Q0109-A3A7AA9XKF1-A001L000Y093	M	NA	NA
231	T180417113276-CLN	M	NA	Ewing's sarcoma
232	TA190K0140-D2A7AA3XKF1-A001L000	M	62	Synovial sarcoma
233	TA197G0177-D2A7AA9XKF1-A001L000K746	M	56	Pleural tumor
234	TA199C0101-D2A7AA7XKF1-A001L000	F	27	Leiomyosarcoma
235	TX190H0233-D2A7AA6XKR1-A001L000	M	25	Fibrosarcoma
236	FB19720222-A3A7AA3XKF1-A001L000Y157	F	NA	NA
237	F16111936217-Ge-CLN	M	57	NA
238	FB203E0065-A3A7AA8XKF1-A001L000	F	47	Malignant fibrous histiocytic carcinoma
239	T190403199012-Ge-CLN	M	76	Fibrosarcoma
240	F16050917529-CLN	F	63	NA
241	F190316193925-Ge-CLN	F	51	NA
242	F181102157919-Ge-CLN	M	57	Malignant fibrous histiocytic carcinoma
243	F180916147602-Ge-CLN	F	45	Synovial sarcoma
244	F17060761783-CLN-KY128	M	61	Gastrointestinal Stromal Tumors
245	F17041955307-Ge-CLN	M	29	NA
246	FB19AK0072-A3A7AA8XKF1-A001L000	M	NA	NA
247	FB19AU0326-A3A7AA7XKF1-A001L000K503	M	17	Fibrosarcoma
248	F190329197696-CLN-K736	F	33	Pulmonary sarcomatoid carcinoma
249	FB198T0058-A3A7AA9XKF1-A001L000K764	M	66	Pulmonary sarcomatoid carcinoma
250	F17102681239-CLN	M	NA	Myofibroblastoma
251	F190306190279-Ge-CLN	M	75	Liposarcoma
252	FB19BG0247-A3A7AA6XKF1-A001L000	M	52	NA
253	F190313192451-CLN-K736	M	56	Liposarcoma
254	FB198M0371-A3A7AA7XKF1-A001L000	M	23	Epithelioid sarcoma
255	F190309191582-Ge-CLN	F	77	Retroperitonea Liposarcoma
256	F16072924231-CLN	F	7	Epithelioid sarcoma
257	FB190V0288-A3A7AA6XKF1-A001L000	F	31	Leiomyosarcoma
258	F17052059761-Ge-CLN	F	61	NA
259	FB198D0171-A3A7AA8XKF1-A001L000Y155	F	NA	Fibrosarcoma
260	FC20580292-A3A7AA8XNF1-A001L000	M	52	Mesothelioma
261	FB19670198-A3A7AA1XKF1-A001L000	M	19	Neurofibromas
262	TB20110222-D2A7AA2XKF1-A001L000	M	43	Peritoneal cancer
263	FC19870020-A3A7AA8XKF1-A001L000	M	72	NA
264	F16121640553-CLN	F	28	NA
265	FB204A0339-A3A7AA5XNF1-A001L000KA03	M	44	Myofibroblastic tumor
266	FC204N0068-A3A7AA5XNF1-A001L000KA03	M	37	Liposarcoma
267	F181014152818-Ge-CLN	F	38	NA
268	F190323195628-Ge-CLN	M	62	NA
269	F190323195728-Ge-CLN	M	45	Epithelioid sarcoma
270	F17073069058-CLN	M	65	Peritoneal Stromal Tumor
271	T16120638647-Sa-CLN	F	23	Neurofibromas
272	FB198A0100-A3A7AA9XKF1-A001L000Y155	F	NA	Myofibroblastic tumor
273	FC19AD0089-A3A7AA8XKF1-A001L000Y157	F	NA	Clear cell sarcoma
274	FB199J0214-A3A7AA2XKF1-A001L000	F	33	Rhabdomyosarcoma
275	F16070121934-CLN	M	13	Rhabdomyosarcoma
276	T16122341289-CLN	M	51	Peritoneal Stromal Tumor
277	F17042055507-Ge-CLN	M	57	NA
278	F190127181620-YH157-Ge-CLN	M	NA	Rhabdomyosarcoma
279	F181216170248-CLN-KY499	M	79	Hemangioendothelioma
280	FA199C0056-A3A7AA7XKF1-A001L000Y155	M	NA	Myofibroblastic tumor
281	FB197J0214-A3A7AA5XKF1-A001L000K691K736	M	19	Epithelioid sarcoma
282	F180703130350-Ge-CLN	F	50	Epithelioid sarcoma
283	F17092176645-Ge-CLN	F	NA	Clear cell sarcoma
284	FB196U0369-A3A7AA6XKF1-A001L000	F	NA	Epithelioid sarcoma
285	F180305103686-Ge-CLN	M	45	Pulmonary sarcomatoid carcinoma
286	F180518120272-YH155-Ge-CLN	M	60	NA
287	FB195E0016-A3A7AA1XBF1-A001L000K736	F	47	Leiomyosarcoma
288	F180907145474-YH157-Ge-CLN	M	NA	NA
289	FB19660234-A3A7AA3XKF1-A001L000K736	F	21	Synovial sarcoma
290	F181016153063-Ge-CLN	F	37	Liposarcoma
291	T17092377030-Ge-CLN	M	51	NA
292	FC19860278-A3A7AA6XKF1-A001L000Y157	M	NA	Synovial sarcoma
293	F17092176642-Ge-CLN	M	NA	NA
294	F181210167941-Ge-CLN	NA	67	Myofibroblastic tumor
295	FB19660221-A3A7AA3XKF1-A001L000K736	M	56	NA
296	FB20310038-A3A7AA8XKF1-A001L000	F	15	NA
297	F180325108639-Ge-CLN	F	62	Epithelioid sarcoma
298	F180509118182-YH155-Ge-CLN	F	57	Leiomyosarcoma
299	F16101831950-Sa-CLN	F	55	NA
300	F17052560188-Ge-CLN	M	15	Rhabdomyosarcoma
301	F190406200092-Ge-CLN	M	NA	Myofibroblastoma
302	FB198V0287-A3A7AA5XKF1-A001L000	F	61	Leiomyosarcoma
303	F17051859238-Ge-CLN	M	63	Epithelioid sarcoma
304	FC198F0342-A3A7AA3XKF1-A001L000Y157	M	NA	NA
305	FB204T0145-A3A7AA5XNF1-A001L000KA03	M	71	NA
306	F17102080222-Ge-CLN	F	69	NA
307	F180321107452-Ge-CLN	M	38	Desmoplastic small roundcell tumor
308	F17051558943-Ge-CLN	F	99	NA
309	F17092176636-Ge-CLN	F	86	Synovial sarcoma
310	F16071122547-CLN	M	24	Rhabdomyosarcoma
311	FB19A80443-A3A7AA3XKF1-A001L000K736	M	48	NA
312	F180519120571-Ge-CLN	F	21	NA
313	T16100130430-Ge-CLN	F	68	NA
314	FB19AB0278-A3A7AA1XKF1-A001L000	M	50	Pulmonary sarcomatoid carcinoma
315	F180614126131-CLN-KY562	M	32	Fibrosarcoma
316	F190131182640-YH155-CLN	F	50	Myofibroblastic tumor
317	F16090627710-CLN	F	27	NA
318	F181130164998-Ge-CLN	M	13	Myofibroblastoma
319	F16120338191-Ge-CLN	M	49	NA
320	TB203R0119-D2A7AA1XNF1-E001L000	F	46	Leiomyosarcoma
321	F180517120161-Ge-CLN	F	50	Liposarcoma
322	FC19980250-A3A7AA8XKF1-A001L000K736	F	NA	Leiomyosarcoma
323	FB19B60366-A3A7AA7XKF1-A001L000	M	35	NA
324	F16072023347-CLN-KY130-YH081	F	NA	Gastrointestinal Stromal Tumors
325	FB19BQ0301-A3A7AA6XKF1-A001L000	M	19	Myofibroblastoma
326	FB197A0020-A3A7AA5XKF1-A001L000	F	53	Fibrosarcoma
327	T16051618056-CLN	M	25	NA
328	F17091676044-Ge-CLN	M	68	Myofibroblastoma
329	F180624128486-Ge-CLN	M	17	Ewing's sarcoma
330	F181213168898-CLN	M	62	Peritoneal cancer
331	FB198H0114-A3A7AA8XKF1-A001L000K736	F	NA	Liposarcoma
332	F181117161653-Ge-CLN	F	36	NA
333	F190412201350-Ge-CLN	F	42	Leiomyosarcoma
334	FB20590032-A3A7AA2XNF1-A001L000Y155J997	M	NA	NA
335	F180812139549-Ge-CLN	F	37	Liposarcoma
336	F190507209217-Ge-CLN	F	NA	NA
337	F17070865745-Ge-CLN	M	40	Peritoneal cancer
338	FA19850036-A3A7AA6XKF1-A001L000	M	56	Pulmonary sarcomatoid carcinoma
339	FC190H0306-A3A7AA6XKR1-A001L000Y157	M	NA	NA
340	FC20470012-A3A7AA9XNF1-A001L000	F	NA	Pulmonary sarcomatoid carcinoma
341	FB204N0506-A3A7AA9XNR1-A001L000	M	54	Peritoneal cancer
342	F17030349262-CLN	F	NA	Fibrosarcoma
343	F17062163247-Ge-CLN	F	45	NA
344	FA199K0179-A3A7AA6XKF1-A001L000Y155	M	NA	NA
345	F17050958247-Ge-CLN	F	56	NA
346	TF180802137186-YH155-Ge-CLN	F	41	NA
347	T17111384592-Ge-CLN	M	40	NA
348	F181111160350-CLN-KY293	M	NA	Myxofibrosarcoma
349	F17021847363-Sa-CLN	F	67	NA
350	F190105175483-CLN-KY499	F	47	Leiomyosarcoma
351	F181123163342-Ge-CLN	F	36	Myofibroblastoma
